# Supplementary material for: Role of the Egr2 Promoter Antisense RNA in Modulating the Schwann Cell Chromatin Landscape
Source: Biomedicines. 2024 Nov 13;12(11):2594. doi: 10.3390/biomedicines12112594 (PMC11592338; doi:10.3390/biomedicines12112594)
Supplement: Supplementary file 1 [file biomedicines-12-02594-s001.zip]

Archive with 2 entries (2 files):
- biomedicines-3290204-supplementary-figure.pdf
- biomedicines-3290204-supplementary-table.pdf
